# Supplementary material for: Effect of Nanographene Coating on the Seebeck Coefficient of Mesoporous Silicon
Source: Nanomaterials (Basel). 2023 Apr 1;13(7):1254. doi: 10.3390/nano13071254 (PMC10097016; doi:10.3390/nano13071254)
Supplement: Supplementary file 1 [file nanomaterials-13-01254-s001.zip]

Archive with 1 entries (1 files):
- nanomaterials-2325083-supplementary.pdf
